# Supplementary material for: The Differential Role of Central and Bridge Symptoms in Deactivating Psychopathological Networks
Source: Front Psychol. 2019 Nov 1;10:2448. doi: 10.3389/fpsyg.2019.02448 (PMC6849493; doi:10.3389/fpsyg.2019.02448)
Supplement: DATA SHEET S1 — Plots displaying attack results for each individual network, comparison of the number of modules identified through the Clique Percolation and ModuLand algorithms, and description of the original networks and studies. [file Data_Sheet_1.zip]

Archive with 6 entries (6 files):
- Supplementary.Materials.networks.pdf
- __MACOSX/._Supplementary.Materials.networks.pdf
- Supplementary.Materials.cpmxmod.pdf
- __MACOSX/._Supplementary.Materials.cpmxmod.pdf
- Supplementary.Materials.attackPlots.pdf
- __MACOSX/._Supplementary.Materials.attackPlots.pdf
